# Supplementary material for: Two new species and two new records of fungus-feeding Phlaeothripinae from China (Thysanoptera, Phlaeothripidae)
Source: Zookeys. 2017 Aug 29;(694):1–10. doi: 10.3897/zookeys.694.14616 (PMC5672742; doi:10.3897/zookeys.694.14616)
Supplement: XML Treatment for Pentagonothrips antennalis [file zookeys.694.14616-treatment2.xml]

<!DOCTYPE tp:taxon-treatment
  PUBLIC "-//TaxonX//DTD Taxonomic Treatment Publishing DTD v0 20100105//EN" "tax-treatment-NSO.dtd">
<tp:taxon-treatment xmlns:tp="http://www.plazi.org/taxpub"><tp:treatment-meta><kwd-group><label>Taxon classification</label><kwd><named-content xmlns:xlink="http://www.w3.org/1999/xlink" content-type="kingdom">Animalia</named-content></kwd><kwd><named-content xmlns:xlink="http://www.w3.org/1999/xlink" content-type="order">Thysanoptera</named-content></kwd><kwd><named-content xmlns:xlink="http://www.w3.org/1999/xlink" content-type="family">Phlaeothripidae</named-content></kwd></kwd-group><mixed-citation publication-type="journal"><person-group><name><surname>Zhao</surname><given-names>Chao</given-names></name><name><surname>Tong</surname><given-names>Xiaoli</given-names></name></person-group><article-title>Two new species and two new records of fungus-feeding <tp:taxon-name><tp:taxon-name-part taxon-name-part-type="subfamily">Phlaeothripinae</tp:taxon-name-part></tp:taxon-name> from China (<tp:taxon-name><tp:taxon-name-part taxon-name-part-type="order">Thysanoptera</tp:taxon-name-part></tp:taxon-name>, <tp:taxon-name><tp:taxon-name-part taxon-name-part-type="family">Phlaeothripidae</tp:taxon-name-part></tp:taxon-name>)</article-title><source>Zookeys</source><day>29</day><month>8</month><year>2017</year><volume>2017</volume><issue>694</issue><fpage>1</fpage><lpage>10</lpage><pub-id pub-id-type="doi">10.3897/zookeys.694.14616</pub-id></mixed-citation></tp:treatment-meta><tp:nomenclature><tp:taxon-name>
            <tp:taxon-name-part taxon-name-part-type="genus" reg="Pentagonothrips">Pentagonothrips</tp:taxon-name-part>
            <tp:taxon-name-part taxon-name-part-type="species" reg="antennalis">antennalis</tp:taxon-name-part>
          </tp:taxon-name><tp:taxon-authority>Haga &amp; Okajima</tp:taxon-authority><xref ref-type="fig" rid="F2">Figs 9</xref><xref ref-type="fig" rid="F2">, 10</xref><!--PageBreak--><tp:nomenclature-citation-list><tp:nomenclature-citation><tp:taxon-name>
                <tp:taxon-name-part taxon-name-part-type="genus" reg="Pentagonothrips">Pentagonothrips</tp:taxon-name-part> <tp:taxon-name-part taxon-name-part-type="species" reg="antennalis">antennalis</tp:taxon-name-part></tp:taxon-name><comment>Haga &amp; Okajima, 1979: 147.</comment></tp:nomenclature-citation></tp:nomenclature-citation-list></tp:nomenclature><tp:treatment-sec sec-type="material" id="SECID0E3NAC"><title>Material examined.</title><p>
            <bold>CHINA</bold>, Hunan: 2 females and 1 male, Zhuzhou City, Yanling County, Shennong Valley (<named-content xmlns:xlink="http://www.w3.org/1999/xlink" content-type="dwc:verbatimCoordinates" xlink:type="simple"><named-content content-type="geo-json" specific-use="{&#34;type&#34;:&#34;Point&#34;,&#34;coordinates&#34;:[114.016667,26.483333]}" id="NCID0EHOAC" xlink:type="simple">26°29'N, 114°01'E</named-content></named-content>), in leaf litter, 16. ix. 2014 (Chao Zhao). <bold>Hubei</bold>: 1 male, Huanggang City, Yingshan County, Taohuachong (<named-content xmlns:xlink="http://www.w3.org/1999/xlink" content-type="dwc:verbatimCoordinates" xlink:type="simple"><named-content content-type="geo-json" specific-use="{&#34;type&#34;:&#34;Point&#34;,&#34;coordinates&#34;:[116.054444,31.651111]}" id="NCID0EROAC" xlink:type="simple">30°99'04"N, 116°02'76"E</named-content></named-content>), in leaf litter, 23.iv.2014 (Chao Zhao).</p></tp:treatment-sec><tp:treatment-sec sec-type="diagnosis" id="SECID0EWOAC"><title>Diagnosis.</title><p>Dorsal surface of body entirely reticulate; head longer than width, cheeks distinctly incut behind eyes; postocular setae well-developed with expanded at apex. Antennae 7-segmented, morphological segments VII and VIII fused with an incomplete suture, segments III and IV with two and three sense cones, respectively. Maxillary stylets short, wide apart. Pronotum with five pairs of well-developed major setae, strongly expanded at apex. Basantra absent. Fore tarsal tooth present in both sexes. Pelta transverse, shaped as a squashed ellipse, with distinctly polygonal reticulation. Sternite VIII with pair of stout or leaf-like posteromarginal setae submedially. Tube short than head. Pore plate of male absent.</p></tp:treatment-sec><tp:treatment-sec sec-type="distribution" id="SECID0ECPAC"><title>Distribution.</title><p>China (Hunan, Hubei); Japan.</p></tp:treatment-sec><tp:treatment-sec sec-type="remarks" id="SECID0EHPAC"><title>Remarks.</title><p>The monobasic genus, <italic><tp:taxon-name><tp:taxon-name-part taxon-name-part-type="genus" reg="Pentagonothrips">Pentagonothrips</tp:taxon-name-part></tp:taxon-name></italic>, was originally established from Japan (<xref ref-type="bibr" rid="B3">Haga and Okajima 1979</xref>, <xref ref-type="bibr" rid="B7">Okajima 2006</xref>). <italic><tp:taxon-name><tp:taxon-name-part taxon-name-part-type="genus" reg="Pentagonothrips">P.</tp:taxon-name-part> <tp:taxon-name-part taxon-name-part-type="species" reg="antennalis">antennalis</tp:taxon-name-part></tp:taxon-name></italic> is here recorded from China for the first time. This species is closely related to the species of the genus <italic><tp:taxon-name><tp:taxon-name-part taxon-name-part-type="genus" reg="Mystrothrips">Mystrothrips</tp:taxon-name-part></tp:taxon-name></italic> Priesner in shape and structure. However, it can be separated from <italic><tp:taxon-name><tp:taxon-name-part taxon-name-part-type="genus" reg="Mystrothrips">Mystrothrips</tp:taxon-name-part></tp:taxon-name></italic> by the following characters: Antennae 7-segmented; mesopresternum weak and membranous; anterior margin of mesoeusternum with a longitudinal median division (mesoeusternum anterior margin entire in <italic><tp:taxon-name><tp:taxon-name-part taxon-name-part-type="genus" reg="Mystrothrips">Mystrothrips</tp:taxon-name-part></tp:taxon-name></italic>); mesothoracic furcae closely fused together medially as well as metathoracic furcae joined together medially (but metathoracic furcae separated in <italic><tp:taxon-name><tp:taxon-name-part taxon-name-part-type="genus" reg="Mystrothrips">Mystrothrips</tp:taxon-name-part></tp:taxon-name></italic>).</p><fig id="F2" position="float" orientation="portrait"><label>Figures 9–12.</label><caption><p>
                <italic><tp:taxon-name><tp:taxon-name-part taxon-name-part-type="genus" reg="Pentagonothrips">Pentagonothrips</tp:taxon-name-part> <tp:taxon-name-part taxon-name-part-type="species" reg="antennalis">antennalis</tp:taxon-name-part></tp:taxon-name></italic> Haga &amp; Okajima: <bold>9</bold> female <bold>10</bold> male <italic><tp:taxon-name><tp:taxon-name-part taxon-name-part-type="genus" reg="Plectrothrips">Plectrothrips</tp:taxon-name-part> <tp:taxon-name-part taxon-name-part-type="species" reg="bicolor">bicolor</tp:taxon-name-part></tp:taxon-name></italic> Okajima: <bold>11</bold> female <bold>12</bold> male.</p></caption><graphic xmlns:xlink="http://www.w3.org/1999/xlink" xlink:href="zookeys-694-001-g002.jpg" position="float" orientation="portrait" xlink:type="simple" id="oo_152280.jpg"/></fig></tp:treatment-sec><ref-list><ref id="B3"><mixed-citation xmlns:xlink="http://www.w3.org/1999/xlink" xlink:type="simple">
          <person-group><name name-style="western"><surname>Haga</surname><given-names>K</given-names></name><name name-style="western"><surname>Okajima</surname><given-names>S</given-names></name></person-group> (<year>1979</year>) <article-title>A new glyptothripine genus and species (<tp:taxon-name><tp:taxon-name-part taxon-name-part-type="order">Thysanoptera</tp:taxon-name-part></tp:taxon-name>: <tp:taxon-name><tp:taxon-name-part taxon-name-part-type="family">Phlaeothripidae</tp:taxon-name-part></tp:taxon-name>) from Japan.</article-title> <source>Annotationes Zoologicae Japonensis</source> <volume>52</volume>: <fpage>146</fpage>–<lpage>150</lpage>. <ext-link xlink:type="simple" ext-link-type="uri" xlink:href="http://ci.nii.ac.jp/naid/110003353225">http://ci.nii.ac.jp/naid/110003353225</ext-link></mixed-citation></ref><ref id="B7"><mixed-citation xmlns:xlink="http://www.w3.org/1999/xlink" xlink:type="simple">
          <person-group><name name-style="western"><surname>Okajima</surname><given-names>S</given-names></name></person-group> (<year>2006</year>) <source>The Insects of Japan. Vol. 2. The suborder <tp:taxon-name><tp:taxon-name-part taxon-name-part-type="suborder">Tubulifera</tp:taxon-name-part></tp:taxon-name> (<tp:taxon-name><tp:taxon-name-part taxon-name-part-type="order">Thysanoptera</tp:taxon-name-part></tp:taxon-name>). ToukaShobo Co.</source> <publisher-name>Ltd.</publisher-name>, <publisher-loc>Fukuoka</publisher-loc>, <size units="page">720 pp</size>.</mixed-citation></ref></ref-list></tp:taxon-treatment>
