# Supplementary material for: Two new species and two new records of fungus-feeding Phlaeothripinae from China (Thysanoptera, Phlaeothripidae)
Source: Zookeys. 2017 Aug 29;(694):1–10. doi: 10.3897/zookeys.694.14616 (PMC5672742; doi:10.3897/zookeys.694.14616)
Supplement: XML Treatment for Plectrothrips bicolor [file zookeys.694.14616-treatment3.xml]

<!DOCTYPE tp:taxon-treatment
  PUBLIC "-//TaxonX//DTD Taxonomic Treatment Publishing DTD v0 20100105//EN" "tax-treatment-NSO.dtd">
<tp:taxon-treatment xmlns:tp="http://www.plazi.org/taxpub"><tp:treatment-meta><kwd-group><label>Taxon classification</label><kwd><named-content xmlns:xlink="http://www.w3.org/1999/xlink" content-type="kingdom">Animalia</named-content></kwd><kwd><named-content xmlns:xlink="http://www.w3.org/1999/xlink" content-type="order">Thysanoptera</named-content></kwd><kwd><named-content xmlns:xlink="http://www.w3.org/1999/xlink" content-type="family">Phlaeothripidae</named-content></kwd></kwd-group><mixed-citation publication-type="journal"><person-group><name><surname>Zhao</surname><given-names>Chao</given-names></name><name><surname>Tong</surname><given-names>Xiaoli</given-names></name></person-group><article-title>Two new species and two new records of fungus-feeding <tp:taxon-name><tp:taxon-name-part taxon-name-part-type="subfamily">Phlaeothripinae</tp:taxon-name-part></tp:taxon-name> from China (<tp:taxon-name><tp:taxon-name-part taxon-name-part-type="order">Thysanoptera</tp:taxon-name-part></tp:taxon-name>, <tp:taxon-name><tp:taxon-name-part taxon-name-part-type="family">Phlaeothripidae</tp:taxon-name-part></tp:taxon-name>)</article-title><source>Zookeys</source><day>29</day><month>8</month><year>2017</year><volume>2017</volume><issue>694</issue><fpage>1</fpage><lpage>10</lpage><pub-id pub-id-type="doi">10.3897/zookeys.694.14616</pub-id></mixed-citation></tp:treatment-meta><tp:nomenclature><tp:taxon-name>
            <tp:taxon-name-part taxon-name-part-type="genus" reg="Plectrothrips">Plectrothrips</tp:taxon-name-part>
            <tp:taxon-name-part taxon-name-part-type="species" reg="bicolor">bicolor</tp:taxon-name-part>
          </tp:taxon-name><tp:taxon-authority>Okajima</tp:taxon-authority><xref ref-type="fig" rid="F2">Figs 11</xref><xref ref-type="fig" rid="F2">, 12</xref><tp:nomenclature-citation-list><tp:nomenclature-citation><tp:taxon-name>
                <tp:taxon-name-part taxon-name-part-type="genus" reg="Plectrothrips">Plectrothrips</tp:taxon-name-part> <tp:taxon-name-part taxon-name-part-type="species" reg="bicolor">bicolor</tp:taxon-name-part></tp:taxon-name><comment>Okajima, 1981: 313.</comment></tp:nomenclature-citation></tp:nomenclature-citation-list></tp:nomenclature><tp:treatment-sec sec-type="material" id="SECID0EIEAE"><title>Material examined.</title><p>
            <bold>CHINA</bold>, Guangdong: 1 female, Guangzhou City, Arboretum of South China Agricultural University (<named-content xmlns:xlink="http://www.w3.org/1999/xlink" content-type="dwc:verbatimCoordinates" xlink:type="simple"><named-content content-type="geo-json" specific-use="{&#34;type&#34;:&#34;Point&#34;,&#34;coordinates&#34;:[113.350000,23.150000]}" id="NCID0ETEAE" xlink:type="simple">23°09'N, 113°21'E</named-content></named-content>), in leaf litter, 20.xi.2004 (Jun Wang); 1 male, Guangzhou City, Dafushan Forest Park (<named-content xmlns:xlink="http://www.w3.org/1999/xlink" content-type="dwc:verbatimCoordinates" xlink:type="simple"><named-content content-type="geo-json" specific-use="{&#34;type&#34;:&#34;Point&#34;,&#34;coordinates&#34;:[113.300000,22.950000]}" id="NCID0E2EAE" xlink:type="simple">22°57'N, 113°18'E</named-content></named-content>), in leaf litter of <italic><tp:taxon-name><tp:taxon-name-part taxon-name-part-type="genus" reg="Litchi">Litchi</tp:taxon-name-part> <tp:taxon-name-part taxon-name-part-type="species" reg="chinensis">chinensis</tp:taxon-name-part></tp:taxon-name></italic>,17.iv.2016 (Chao Zhao).</p></tp:treatment-sec><tp:treatment-sec sec-type="diagnosis" id="SECID0ELFAE"><title>Diagnosis.</title><p>Body bicolored, yellow and brown. Head, thorax and tube brown, abdomen yellowish brown; all legs yellow; antennal segments II and III yellow, remaining segments brown. Head longer than broad, dorsal surface smooth except weakly sculptured posterolaterally. Antennal segments III and IV with two and three sense cones, respectively, segment VI with two sense cones. Maxillary stylets short, maxillary bridge developed and arched. Pronotum smooth, surrounded by stippled membrane with a distinct median longitudinal line. Metanotum with longitudinal striae medially. Mid tibia and hind tibia with one and two apical spur-like stout setae, respectively. Forewing parallel-sided with seven duplicated cilia. Pelta irregularly triangular with slender lateral lobes and a pair of campaniform sensilla. Abdominal tergites II–VII each with a pair of wing retaining setae; sternites V–VII with a pair of worm-like reticulate areas in both sexes; tergite IX S1 and S2 setae pointed, S1 setae longer than S2 but shorter than tube; tergite IX in male with a small median projection on posterior margin.</p></tp:treatment-sec><tp:treatment-sec sec-type="distribution" id="SECID0EXFAE"><title>Distribution.</title><p>China (Guangdong); Japan; Indonesia.</p></tp:treatment-sec><tp:treatment-sec sec-type="remarks" id="SECID0E3FAE"><title>Remarks.</title><p>This genus now includes 32 species in the world (<xref ref-type="bibr" rid="B9">ThripsWiki 2017</xref>), of which three species have been reported from China (<xref ref-type="bibr" rid="B1">Dang et al. 2014</xref>). <italic><tp:taxon-name><tp:taxon-name-part taxon-name-part-type="genus" reg="Plectrothrips">P.</tp:taxon-name-part> <tp:taxon-name-part taxon-name-part-type="species" reg="bicolor">bicolor</tp:taxon-name-part></tp:taxon-name></italic>, originally described from Japan and Indonesia (<xref ref-type="bibr" rid="B6">Okajima 1981</xref>, <xref ref-type="bibr" rid="B7">2006</xref>), is here newly recorded from mainland China. This species is extracted from leaf litter by using Tullgren funnels in the present study. In contrast, most species of the genus are usually collected under bark of decayed trees.</p></tp:treatment-sec><tp:treatment-sec><!--Section generated to contain objects referenced in tp:taxon-treatment.--><fig id="F2" position="float" orientation="portrait"><label>Figures 9–12.</label><caption><p>
                <italic><tp:taxon-name><tp:taxon-name-part taxon-name-part-type="genus" reg="Pentagonothrips">Pentagonothrips</tp:taxon-name-part> <tp:taxon-name-part taxon-name-part-type="species" reg="antennalis">antennalis</tp:taxon-name-part></tp:taxon-name></italic> Haga &amp; Okajima: <bold>9</bold> female <bold>10</bold> male <italic><tp:taxon-name><tp:taxon-name-part taxon-name-part-type="genus" reg="Plectrothrips">Plectrothrips</tp:taxon-name-part> <tp:taxon-name-part taxon-name-part-type="species" reg="bicolor">bicolor</tp:taxon-name-part></tp:taxon-name></italic> Okajima: <bold>11</bold> female <bold>12</bold> male.</p></caption><graphic xmlns:xlink="http://www.w3.org/1999/xlink" xlink:href="zookeys-694-001-g002.jpg" position="float" orientation="portrait" xlink:type="simple" id="oo_152280.jpg"/></fig></tp:treatment-sec><ref-list><ref id="B9"><mixed-citation xmlns:xlink="http://www.w3.org/1999/xlink" xlink:type="simple">
          <institution xlink:type="simple">ThripsWiki</institution> (<year>2017</year>) ThripsWiki–providing information on the World’s thrips. <ext-link xlink:type="simple" ext-link-type="uri" xlink:href="http://thrips">http://thrips</ext-link>. info/wiki/Main_Page [25 July 2017]</mixed-citation></ref><ref id="B1"><mixed-citation xmlns:xlink="http://www.w3.org/1999/xlink" xlink:type="simple">
          <person-group><name name-style="western"><surname>Dang</surname><given-names>LH</given-names></name><name name-style="western"><surname>Mound</surname><given-names>LA</given-names></name><name name-style="western"><surname>Qiao</surname><given-names>GX</given-names></name></person-group> (<year>2014</year>) <article-title>Conspectus of the <tp:taxon-name><tp:taxon-name-part taxon-name-part-type="subfamily">Phlaeothripinae</tp:taxon-name-part></tp:taxon-name> genera from China and Southeast Asia (<tp:taxon-name><tp:taxon-name-part taxon-name-part-type="order">Thysanoptera</tp:taxon-name-part></tp:taxon-name>, <tp:taxon-name><tp:taxon-name-part taxon-name-part-type="family">Phlaeothripidae</tp:taxon-name-part></tp:taxon-name>).</article-title> <source>Zootaxa</source> <volume>3807</volume>(<issue>1</issue>): <fpage>1</fpage>–<lpage>82</lpage>. <ext-link xlink:type="simple" ext-link-type="doi" xlink:href="10.11646/zootaxa.3807.1.1">http://dx.doi.org/10.11646/zootaxa.3807.1.1</ext-link></mixed-citation></ref><ref id="B6"><mixed-citation xmlns:xlink="http://www.w3.org/1999/xlink" xlink:type="simple">
          <person-group><name name-style="western"><surname>Okajima</surname><given-names>S</given-names></name></person-group> (<year>1981</year>) <article-title>A revision of the tribe <tp:taxon-name><tp:taxon-name-part taxon-name-part-type="tribe">Plectrothripini</tp:taxon-name-part></tp:taxon-name> of fungus-feeding <tp:taxon-name><tp:taxon-name-part taxon-name-part-type="order">Thysanoptera</tp:taxon-name-part></tp:taxon-name> (<tp:taxon-name><tp:taxon-name-part taxon-name-part-type="family">Phlaeothripidae</tp:taxon-name-part></tp:taxon-name>: <tp:taxon-name><tp:taxon-name-part taxon-name-part-type="subfamily">Phlaeothripinae</tp:taxon-name-part></tp:taxon-name>).</article-title> <source>Systematic Entomology</source> <volume>6</volume>: <fpage>291</fpage>–<lpage>336</lpage>. <ext-link xlink:type="simple" ext-link-type="doi" xlink:href="10.1111/j.1365-3113.1981.tb00441.x">http://dx.doi.org/10.1111/j.1365-3113.1981.tb00441.x</ext-link></mixed-citation></ref><ref id="B7"><mixed-citation xmlns:xlink="http://www.w3.org/1999/xlink" xlink:type="simple">
          <person-group><name name-style="western"><surname>Okajima</surname><given-names>S</given-names></name></person-group> (<year>2006</year>) <source>The Insects of Japan. Vol. 2. The suborder <tp:taxon-name><tp:taxon-name-part taxon-name-part-type="suborder">Tubulifera</tp:taxon-name-part></tp:taxon-name> (<tp:taxon-name><tp:taxon-name-part taxon-name-part-type="order">Thysanoptera</tp:taxon-name-part></tp:taxon-name>). ToukaShobo Co.</source> <publisher-name>Ltd.</publisher-name>, <publisher-loc>Fukuoka</publisher-loc>, <size units="page">720 pp</size>.</mixed-citation></ref></ref-list></tp:taxon-treatment>
