# Supplementary material for: Two new species and two new records of fungus-feeding Phlaeothripinae from China (Thysanoptera, Phlaeothripidae)
Source: Zookeys. 2017 Aug 29;(694):1–10. doi: 10.3897/zookeys.694.14616 (PMC5672742; doi:10.3897/zookeys.694.14616)
Supplement: XML Treatment for Urothrips lancangensis [file zookeys.694.14616-treatment4.xml]

<!DOCTYPE tp:taxon-treatment
  PUBLIC "-//TaxonX//DTD Taxonomic Treatment Publishing DTD v0 20100105//EN" "tax-treatment-NSO.dtd">
<tp:taxon-treatment xmlns:tp="http://www.plazi.org/taxpub"><tp:treatment-meta><kwd-group><label>Taxon classification</label><kwd><named-content xmlns:xlink="http://www.w3.org/1999/xlink" content-type="kingdom">Animalia</named-content></kwd><kwd><named-content xmlns:xlink="http://www.w3.org/1999/xlink" content-type="order">Thysanoptera</named-content></kwd><kwd><named-content xmlns:xlink="http://www.w3.org/1999/xlink" content-type="family">Phlaeothripidae</named-content></kwd></kwd-group><mixed-citation publication-type="journal"><person-group><name><surname>Zhao</surname><given-names>Chao</given-names></name><name><surname>Tong</surname><given-names>Xiaoli</given-names></name></person-group><article-title>Two new species and two new records of fungus-feeding <tp:taxon-name><tp:taxon-name-part taxon-name-part-type="subfamily">Phlaeothripinae</tp:taxon-name-part></tp:taxon-name> from China (<tp:taxon-name><tp:taxon-name-part taxon-name-part-type="order">Thysanoptera</tp:taxon-name-part></tp:taxon-name>, <tp:taxon-name><tp:taxon-name-part taxon-name-part-type="family">Phlaeothripidae</tp:taxon-name-part></tp:taxon-name>)</article-title><source>Zookeys</source><day>29</day><month>8</month><year>2017</year><volume>2017</volume><issue>694</issue><fpage>1</fpage><lpage>10</lpage><pub-id pub-id-type="doi">10.3897/zookeys.694.14616</pub-id></mixed-citation></tp:treatment-meta><tp:nomenclature><tp:taxon-name>
            <tp:taxon-name-part taxon-name-part-type="genus" reg="Urothrips">Urothrips</tp:taxon-name-part>
            <tp:taxon-name-part taxon-name-part-type="species" reg="lancangensis">lancangensis</tp:taxon-name-part>
            <object-id xmlns:xlink="http://www.w3.org/1999/xlink" content-type="zoobank" xlink:type="simple">http://zoobank.org/B5B5318F-4ADA-49EE-928F-9C8CA9299354</object-id>
          </tp:taxon-name><tp:taxon-status xmlns:xlink="http://www.w3.org/1999/xlink" xlink:type="simple">sp. n.</tp:taxon-status><xref ref-type="fig" rid="F3">Figs 13–19</xref><!--PageBreak--></tp:nomenclature><tp:treatment-sec sec-type="material" id="SECID0EKIAE"><title>Material examined</title><p>
            <bold>(females and males all apterous).</bold> Holotype. Female aptera, <bold>CHINA</bold>, Yunnan province, Pu’er City, Lancang County, Nuozhadu Nature Reserve (<named-content xmlns:xlink="http://www.w3.org/1999/xlink" content-type="dwc:verbatimCoordinates" xlink:type="simple"><named-content content-type="geo-json" specific-use="{&#34;type&#34;:&#34;Point&#34;,&#34;coordinates&#34;:[100.566667,22.500000]}" id="NCID0EXIAE" xlink:type="simple">22°30'N,100°34'E</named-content></named-content>, alt. 1840m), 5.xi.2016 (Chao Zhao).</p><p>Paratypes. 6 females, 3 males, collected with holotype.</p></tp:treatment-sec><tp:treatment-sec sec-type="description" id="SECID0E4IAE"><title>Description.</title><p>
            <bold>Female aptera</bold> (Fig. <xref ref-type="fig" rid="F3">13</xref>): Body bicolored, yellow and brown; largely yellow except head, pronutum, fore and hind femora and abdominal tergites I–IV(V) <!--PageBreak-->brown; antennal segments II–VII tinged with light brown; tergites V–IX yellow shaded with brown laterally; tube yellow with extreme apex brown.</p><p>
            <italic>Head</italic> (Fig. <xref ref-type="fig" rid="F3">15</xref>) as long as or a little shorter than broad; head broadly rounded in front, without any prominent setae on anterior margin, weakly produced between antennae ventrally; cheeks slightly convex; dorsal surface sculptured with polygonal reticulation except tuberculate laterally and small setae weakly expended at apex. Eyes with approximately 10 facets dorsally, but absent ventrally; ocelli absent. Antennae arising ventrally, with 7 visible segments and distinct from each other (Fig. <xref ref-type="fig" rid="F3">16</xref>); segment VII without suture between morphological segments VII and VIII; segment III with one simple sense cone, situated outside of apex; IV with two simple sense cones, each approximately two-thirds as long as the segment; segments VI and VII each with one outer simple sense cone. Maxillary stylets retracted to compound eyes, approximately half of head width apart medially.</p><p>
            <italic>Pronotum</italic> transverse and rectangular (Fig. <xref ref-type="fig" rid="F3">15</xref>), approximately 2.3 times as wide as long and 0.6 times as long as head; dorsal surface sculptured with polygonal reticulation and many small setae expended at apex; epimeral setae well developed and expanded at apex. Basantra reduced to a pair of small plates laterally; ferna well devel<!--PageBreak-->oped. Meso- and metanotum with small setae expanded at apex and faintly reticulate; meta-epimeron bulging with wart-like small tubercles and one well- developed seta expanded at apex, more slender than pronotal epimeral setae. Mesopresternum complete and transverse; mesoeusternum anterior margin entire; mesothoracic furcae fused together medially, but metathoracic furcae widely separated (Fig. <xref ref-type="fig" rid="F3">17</xref>). Fore tarsus with a hook-like hamus on external margin.</p><p>
            <italic>Abdomen</italic> broadest at segment II and tapering evenly to the tube. Abdominal tergite I transverse and distinctly sculptured, closely fused to tergite II, and clearly separated from metanotum (Fig. <xref ref-type="fig" rid="F3">18</xref>); tergites II–VIII sculptured with polygonal reticulation at anterior half and with a transverse row of 10–22 short, dilated and fan-shaped setae medially, and each with three pairs of short, fan-shaped setae in front of posterior margin (Figs <xref ref-type="fig" rid="F3">18</xref>, <xref ref-type="fig" rid="F3">19</xref>); tergites III–VIII each with a pair of well-developed posterolateral setae blunt at apex; tergite IX faintly reticulate, approximately 2.5 times as long as distal wide. Tube weakly reticulate, slightly shorter than head length, constracted submedially and weakly convex near apex; tube with three pairs of anal setae; the longest lateral anal setae approximately 3.5 times as long as tube, but median dorsal pair shorter than the lateral two pairs.</p><p>Measurements (holotype female in microns). Body length 1400. Head length 180; maximum width 190. Pronotum length 110; median width 250; epimeral setae 20. Metathoracic epimeral setae 20. Abdominal tergite IX length 120, basal width 75, distal width 40. Tube length 130, basal width 22, apical width 25; anal setae 430. Antennal segments I–VIII length (width) as follows: 20(36), 28 (31), 37 (23), 39 (24), 45 (20), 40 (15), 47 (12).</p><p>
            <bold>Male aptera.</bold> (Fig. <xref ref-type="fig" rid="F3">14</xref>). Color and structure similar to apterous female, but body smaller.</p><p>
            <bold>Measurements</bold> (paratype male in microns). Body length 1050. Head length 160; maximum width 160. Pronotum length 90; median width 185; epimeral setae 13. Metathoracic epimeral setae 13. Abdominal tergite IX length 105, basal width 55, distal width 40. Tube length 115, basal width 20, apical width 22; anal setae 370. Antennal segments I–VIII length (width) as follows: 22(33), 23 (31), 32 (19), 29 (22), 33 (20), 31(17), 39(13).</p><fig id="F3" position="float" orientation="portrait"><label>Figures 13–19.</label><caption><p>
                <italic><tp:taxon-name><tp:taxon-name-part taxon-name-part-type="genus" reg="Urothrips">Urothrips</tp:taxon-name-part> <tp:taxon-name-part taxon-name-part-type="species" reg="lancangensis">lancangensis</tp:taxon-name-part></tp:taxon-name></italic> sp. n. <bold>13</bold> female <bold>14</bold> male <bold>15</bold> head and pronotum <bold>16</bold> antenna <bold>17</bold> pro, meso and meta sternum <bold>18</bold> abdominal tergites I–V 19 abdominal tergites III–IV.</p></caption><graphic xmlns:xlink="http://www.w3.org/1999/xlink" xlink:href="zookeys-694-001-g003.jpg" position="float" orientation="portrait" xlink:type="simple" id="oo_152281.jpg"/></fig></tp:treatment-sec><tp:treatment-sec sec-type="distribution" id="SECID0EGMAE"><title>Distribution.</title><p>China (Yunnan).</p></tp:treatment-sec><tp:treatment-sec sec-type="etymology" id="SECID0ELMAE"><title>Etymology.</title><p>The specific epithet is named after the type locality, Lancang County, Yunnan Province, China.</p></tp:treatment-sec><tp:treatment-sec sec-type="remarks" id="SECID0EQMAE"><title>Remarks.</title><p>There are ten species recognized in this genus (<xref ref-type="bibr" rid="B9">ThripsWiki 2017</xref>), of which three are recorded from China (<xref ref-type="bibr" rid="B11">Tong and Zhao 2017</xref>). The new species described here shares morphological affinities with <italic><tp:taxon-name><tp:taxon-name-part taxon-name-part-type="genus" reg="Urothrips">Urothrips</tp:taxon-name-part> <tp:taxon-name-part taxon-name-part-type="species" reg="tarai">tarai</tp:taxon-name-part></tp:taxon-name></italic> (Stannard, 1970), particularly in the shape of antennae, but it can be differentiated from the latter by the following diagnostic characters: (1) head broadly rounded in front (vs slightly produced in <italic><tp:taxon-name><tp:taxon-name-part taxon-name-part-type="genus" reg="Urothrips">U.</tp:taxon-name-part> <tp:taxon-name-part taxon-name-part-type="species" reg="tarai">tarai</tp:taxon-name-part></tp:taxon-name></italic>); (2) dorsal surfaces of head and pronotum largely sculptured with polygonal reticulation (vs head and pronotum distinctly tuberculate and without reticulation in <italic><tp:taxon-name><tp:taxon-name-part taxon-name-part-type="genus" reg="Urothrips">U.</tp:taxon-name-part> <tp:taxon-name-part taxon-name-part-type="species" reg="tarai">tarai</tp:taxon-name-part></tp:taxon-name></italic>); (3) major body setae on head, pronotum, especially on abdominal tergites are stout, dilated and fan-shaped at apex (in <italic><tp:taxon-name><tp:taxon-name-part taxon-name-part-type="genus" reg="Urothrips">U.</tp:taxon-name-part> <tp:taxon-name-part taxon-name-part-type="species" reg="tarai">tarai</tp:taxon-name-part></tp:taxon-name></italic>, the major body setae are fine and pointed except epimeral, meta-epimeron and abdominal tergites III–VIII posterolateral setae); (4) fore femora brown (while fore femora yellow in <italic><tp:taxon-name><tp:taxon-name-part taxon-name-part-type="genus" reg="Urothrips">U.</tp:taxon-name-part> <tp:taxon-name-part taxon-name-part-type="species" reg="tarai">tarai</tp:taxon-name-part></tp:taxon-name></italic>).</p><!--PageBreak--></tp:treatment-sec><ref-list><ref id="B9"><mixed-citation xmlns:xlink="http://www.w3.org/1999/xlink" xlink:type="simple">
          <institution xlink:type="simple">ThripsWiki</institution> (<year>2017</year>) ThripsWiki–providing information on the World’s thrips. <ext-link xlink:type="simple" ext-link-type="uri" xlink:href="http://thrips">http://thrips</ext-link>. info/wiki/Main_Page [25 July 2017]</mixed-citation></ref><ref id="B11"><mixed-citation xmlns:xlink="http://www.w3.org/1999/xlink" xlink:type="simple">
          <person-group><name name-style="western"><surname>Tong</surname><given-names>XL</given-names></name><name name-style="western"><surname>Zhao</surname><given-names>C</given-names></name></person-group> (<year>2017</year>) <article-title>Review of fungus-feeding urothripine species from China, with descriptions of two new species (<tp:taxon-name><tp:taxon-name-part taxon-name-part-type="order">Thysanoptera</tp:taxon-name-part></tp:taxon-name>: <tp:taxon-name><tp:taxon-name-part taxon-name-part-type="family">Phlaeothripidae</tp:taxon-name-part></tp:taxon-name>).</article-title> <source>Zootaxa</source> <volume>4237</volume>(<issue>2</issue>): <fpage>307</fpage>–<lpage>320</lpage>. <ext-link xlink:type="simple" ext-link-type="doi" xlink:href="10.11646/zootaxa.4237.2.5">https://doi.org/10.11646/zootaxa.4237.2.5</ext-link></mixed-citation></ref></ref-list></tp:taxon-treatment>
